# Supplementary material for: Booster Vaccination Decreases 28-Day All-Cause Mortality of the Elderly Hospitalized Due to SARS-CoV-2 Delta Variant
Source: Vaccines (Basel). 2022 Jun 21;10(7):986. doi: 10.3390/vaccines10070986 (PMC9321254; doi:10.3390/vaccines10070986)
Supplement: Supplementary file 1 [file vaccines-10-00986-s001.zip]

Archive with 1 entries (1 files):
- vaccines-1727683-supplementary.pdf
